# Supplementary material for: Fabrication of Glutaraldehyde Vapor Treated PVA/SA/GO/ZnO Electrospun Nanofibers with High Liquid Absorbability for Antimicrobial of Staphylococcus aureus
Source: Nanomaterials (Basel). 2023 Mar 3;13(5):932. doi: 10.3390/nano13050932 (PMC10004850; doi:10.3390/nano13050932)
Supplement: Supplementary file 1 [file nanomaterials-13-00932-s001.zip]

Archive with 1 entries (1 files):
- nanomaterials-2243023-supplementary.pdf
